# Supplementary material for: Aptamer against Aflatoxin B1 Obtained by SELEX and Applied in Detection
Source: Biosensors (Basel). 2022 Oct 9;12(10):848. doi: 10.3390/bios12100848 (PMC9599246; doi:10.3390/bios12100848)
Supplement: Supplementary file 1 [file biosensors-12-00848-s001.zip]

Archive with 1 entries (1 files):
- biosensors-1941106-supplementary.pdf
